# Supplementary material for: Interaction of Temporin-L Analogues with the E. coli FtsZ Protein
Source: Antibiotics (Basel). 2021 Jun 11;10(6):704. doi: 10.3390/antibiotics10060704 (PMC8230800; doi:10.3390/antibiotics10060704)
Supplement: Supplementary file 1 [file antibiotics-10-00704-s001.zip]

Archive with 1 entries (1 files):
- antibiotics-1226446-supplementary.pdf
